# Supplementary material for: Incidental apical left ventricular mural thrombus late after myocardial infarction with chronic myeloid leukaemia detected by cardiac magnetic resonance: a case report
Source: Eur Heart J Case Rep. 2025 Dec 23;9(12):ytaf615. doi: 10.1093/ehjcr/ytaf615 (PMC12723222; doi:10.1093/ehjcr/ytaf615)
Supplement: ytaf615_Supplementary_Data [file ytaf615_supplementary_data.zip]

Archive with 4 entries (4 files):
- Video 1A.avi
- Video 1B.avi
- Video 1C.avi
- Video 1D.avi
